# Supplementary material for: Sodium Selenite Enhances Antibiotics Sensitivity of Pseudomonas aeruginosa and Deceases Its Pathogenicity by Inducing Oxidative Stress and Inhibiting Quorum Sensing System
Source: Antioxidants (Basel). 2021 Nov 24;10(12):1873. doi: 10.3390/antiox10121873 (PMC8698442; doi:10.3390/antiox10121873)
Supplement: Supplementary file 1 [file antioxidants-10-01873-s001.zip]

Archive with 1 entries (1 files):
- antioxidants-1455661-supplementary.pdf
